# Supplementary material for: Development and Characterization of Clindamycin-Loaded Dextran Hydrogel for Controlled Drug Release and Pathogen Inhibition
Source: Gels. 2026 Jan 17;12(1):82. doi: 10.3390/gels12010082 (PMC12841258; doi:10.3390/gels12010082)
Supplement: Supplementary file 1 [file gels-12-00082-s001.zip]

Archive with 1 entries (1 files):
- gels-4012750-supplementary.pdf
